# Supplementary material for: Barriers and Facilitators of Exercise Rehabilitation in Patients With Myocardial Infarction Based on an Updated Consolidated Framework for Implementation Research: A Systematic Review
Source: Rev Cardiovasc Med. 2025 Jun 19;26(6):33508. doi: 10.31083/RCM33508 (PMC12230817; doi:10.31083/RCM33508)
Supplement: Supplementary file 1 [file 2153-8174-26-6-33508-s1.zip]

Archive with 2 entries (2 files):
- PRISMA checklist.docx
- Supplementary Material S1.docx
